# Supplementary material for: Bromodomain and extraterminal protein inhibitor JQ1 induces maturation arrest and disrupts the cytoplasmic organization in mouse oocytes under in vitro conditions
Source: Sci Rep. 2025 Apr 18;15:13448. doi: 10.1038/s41598-025-96687-z (PMC12008386; doi:10.1038/s41598-025-96687-z)
Supplement: Supplementary file 2 — Supplementary Information 2. [file 41598_2025_96687_MOESM2_ESM.xlsx]

## Sheet: IVM
	GVBD (%)							Maturation rate (%)							Symmetric division (%)
Trial	Control	Vehicle control	JQ1 25µM	JQ1 50µM	JQ1 100µM		Trial	Control	Vehicle control	25µM	50µM	100µM		Trial	Control	Vehicle control	25µM	50µM	100µM
1	92.9	92.6	89.5	70	57.9		1	75	74.07	63.15	65	42.1		1	0	0	0	15	26.3
2	73.07	76.47	66.66	66.7	25.6		2	57.69	61.76	36.11	25	43.58		2	0	0	0	12.5	33.3
3	88.2	61.5	84.2	43.8	60.9		3	70.58	46.15	63.15	50	45.65		3	0	0	0	25	13
4	91.7	93.3	63.2	78.8	51.7		4	58.33	60	47.36	68.08	27.58		4	0	0	10.5	10.6	24.1
5	83.3	78	76.9	80.8	52.9		5	83.33	43.9	53.84	57.69	5.88		5	0	0	0	3.84	5.88
6	72.3	94.4	72.9	61.1	74.6		6	44.68	83.33	62.5	44.44	32.2		6	0	0	6.25	11.1	5.08
7	87.5	69.2	68	43.8	78.6		7	70.83	38.46	60	50	50		7	0	0	0	25	16.7
8	90.9	93.3	76.9	88.2	40.9		8	45.45	64.28	69.23	64.7	22.72		8	0	0	15.4	0	9.09
9	83.3	87.5	85.7		52.9		9	83.33	75	50		35.29		9	0	12.5	0		35.3
10	48.3				56		10	44.82				44		10	0				20
	GVBD (%)							Maturation rate (%)							Symmetric division (%)
	Control	VC	JQ1 25µM	JQ1 50µM	JQ1 100µM			Control	VC	JQ1 25µM	JQ1 50µM	JQ1 100µM			Control	Vehicle control	25µM	50µM	100µM
Mean	81.15	82.92	76	66.65	55.2		Mean	63.4	60.77	56.15	53.11	34.9		Mean	0	1.389	3.572	12.88	18.88
SE	4.303	4.039	3.05	5.823	4.793		SE	4.844	5.135	3.428	5.01	4.223		SE	0	1.389	1.942	3.146	3.425

## Sheet: Mitochondria distribution
	Uniform mitochondria distritbution in MII oocytes (%)						Aggregated mitochondria distritbution in MII oocytes (%)
Trail	Control	VC	JQ1 25µM	JQ1 50µM	JQ1 100µM		Trail	Control	VC	JQ1 25µM	JQ1 50µM	JQ1 100µM
1	47.05	19.18	12.5	0	0		1	52.94	78.81	87.5	100	100
2	52.63	22.75	48.27	30	16.66		2	47.36	81.25	51.72	70	83.33
3	54.54	47.05	34.48	7.4	0		3	45.45	50.92	65.51	92.59	100
	Uniform mitochondria distritbution in MII oocytes (%)							Aggregated mitochondria distritbution in MII oocytes (%)
		Control	VC	JQ1 25µM	JQ1 50µM	JQ1 100µM			Control	VC	JQ1 25µM	JQ1 50µM	JQ1 100µM
	Mean	51.41	29.66	31.75	12.47	5.553		Mean	48.58	70.33	68.24	87.53	94.44
	SE	2.247	8.756	10.42	9.023	5.553		SE	2.247	9.729	10.42	9.022	5.557

## Sheet: Actin distribution
	Uniform actin distritbution in MII oocytes (%)						Aggregated actin distritbution in MII oocytes (%)
Trail	Control	VC	JQ1 25µM	JQ1 50µM	JQ1 100µM			Trail	Control	VC	JQ1 25µM	JQ1 50µM	JQ1 100µM
1	70	63.64	46.16		10			1	30	36.36	53.84		90
2	92.31	83.34	41.67	33.34	25			2	7.69	16.66	58.33	66.66	75
3	100	83.34	16.67	0	40			3	0	16.66	83.33	100	60
4	83.34	77.78	61.54	21.43	0			4	16.66	22.22	38.46	78.57	100
	Uniform actin distritbution in MII oocytes (%)								Aggregated actin distritbution in MII oocytes (%)
		Control	VC	JQ1 25µM	JQ1 50µM	JQ1 100µM				Control	VC	JQ1 25µM	JQ1 50µM	JQ1 100µM
	Mean	86.41	77.03	41.51	18.26	18.75			Mean	13.59	22.98	58.49	81.74	81.25
	SE	6.443	4.65	9.309	9.754	8.75			SE	6.443	4.65	9.309	9.754	8.75

## Sheet: Cortical organisation
cortical distibution in MII oocytes (%)
			No of oocytes taken for staining	No. of oocytes with normal distribution	Percentage of oocytes with normal distribution	No. of oocytes with abnormal distribution	Percentage of oocytes with abnormal distribution
		Control	15	15	100	0	0
		VC	12	12	100	0	0
		JQ1- 25	15	11	73.3	4	26.67
		JQ1- 50	13	4	30.8	9	69.2
		JQ1- 100	15	3	20	12	80

## Sheet: Spindle organisation
abnormal spindle organisation in MII oocytes (%)
Trail	Control	VC	JQ1 25µM	JQ1 50µM	JQ1 100µM
1	33.33	41.17	85.71	100	100
2	50	41.66	76.47	90.47	95.55
3	20	25	58.66	92.85
		abnormal spindle organisation in MII oocytes (%)
		Control	VC	JQ1 25µM	JQ1 50µM	JQ1 100µM
	Mean	34.44	35.94	73.61	94.44	97.78
	SE	8.678	5.473	7.938	2.864	2.225

## Sheet: Chromosome alignment
abnormal chromosome alignment in MII oocytes (%)
Trail	Control	VC	JQ1 25µM	JQ1 50µM	JQ1 100µM
1	22.58	28.57	65.21	77.77	93.54
2	15.78	15.78	48.27	100	100
3	20	25	58.66	92.85	95.55
4	18.18	20	84.61	100	100
					abnormal spindle organisation in MII oocytes (%)
					Control	VC	JQ1 25µM	JQ1 50µM	JQ1 100µM
				Mean	19.14	22.34	64.19	92.66	97.27
				SE	1.437	2.805	7.649	5.24	1.627

## Sheet: BRD4
BRD4 expression in MII oocytes
Control	VC	JQ1 25µM	JQ1 50µM	JQ1 100µM				BRD4 expression in MII oocytes
32.03	38.9	47.83	28.49	36.11					Control	VC	JQ1 25µM	JQ1 50µM	JQ1 100µM
32.36	54.85	85.31	25.85	25.78				Mean	61.38	99.67	73.63	29.33	22.87
32.82	51.21	66.49	29.93	23.52				SE	5.134	8.125	2.183	1.382	1.371
32.15	48.27	80.82	23.61	24.27
25.1	47.68	64.69	20.67	21.65
27.93	40.3	65.1	28.18	23.57
33.08	48.98	59.4	34.86	28.97
34.38	48.6	59.97	22.08	21.93
32.67	45.01	55.91	27.34	19.92
32.04	133.6	66.22	23.6	26.43
57.71	105.6	71.48	20.52	17.99
41.81	95.1	61.45	19.92	17.88
33.17	101.5	97.28	47	31.43
39.33	122.5	63.75	23.79	14.64
77.09	133.8	80.34	23.94	39.42
100.9	128.4	73.54	31.71	28.39
74.09	143	58.88	41.53	18.65
102.2	139.7	72.18	25.64	21.58
94.74	134.4	68.63	19.58	57.61
61.98	153.5	68.65	23.28	23.01
85.53	179.5	84.93	20.48	16.85
101.2	152.8	69.67	20.76	15.74
71.37	116.3	88.22	19.71	13.42
88.03	119.6	66.16	37.6	18.88
90.36	102.4	69.95	27.7	14.31
70.21	108	85.79	25.5	21.08
81.95	97.57	85.67	47.62	16.67
62.94		74.4	42.7	21.06
76.85		104.3	25.36	30.64
115.4		65.78	23.09	21.9
		98.9	27.57	20.01
		70.98	28.79	15.98
		87.88	23.66	23.69
		85.94	23.93	14.81
		70.53	18.15	17.43
			21.69	20.57
			31.33	20.32
			59.75
			53.08
			25.09
			33.46
			34.45
			33.28
			46.11
			34.38
			27.09
			24.82

## Sheet: Lysine acetylation
protein acetylation level expression in MII oocytes
Control	VC	JQ1 25µM	JQ1 50µM	JQ1 100µM				protein acetylation level expression in MII oocytes
46.36	60.42	33.43	20.48	29.12					Control	VC	JQ1 25µM	JQ1 50µM	JQ1 100µM
33.42	37.1	28.28	22.72	24.29				Mean	42.66	48.68	43.02	22.7	25.81
61.22	56.49	30.62	28.64	23.84				SE	1.68	1.571	2.53	1.28	1.505
44.38	45.39	32.85	20.85	38.58
32.51	59.89	29.75	16.03	35.65
29.39	55.99	33.31	13.95	44.85
54.29	48.03	42.81	22.36	45.85
41.59	60.78	38.73	24.89	16.52
51.56	37.53	38.18	33.26	48.66
37.07	48.16	45.52	18.55	27.9
36.64	54.3	41.81	15.68	50.47
39.33	46.09	27.1	17.59	29.28
47.14	48.12	59.02	12.06	36.32
50.52	47.27	22.9	18.2	20.14
37.74	51.96	27.96	24.07	26.03
38.71	49.74	56.68	30.59	33.93
25.46	50.17	34.7	28.05	14.96
49.4	40.64	90.82	38.13	16.66
46.51	63.72	52.88	24.22	23.5
38.73	74.25	64.44	27.75	13.95
48.75	60.49	47.6	29.34	18.23
33.92	36.87	55.88	18.72	33.56
58.21	58.53	60.81	14.57	17.53
37.71	43.15	41.64	29.93	16.29
30.65	37.06	60.87	18.33	14.99
27.45	56.14	36.2	21.26	20.04
36.08	50.18	55.16		26.79
26.06	63.79	82.99		27.12
24.26	43.67	53.54		22.48
34.09	40.65	67.86		42.27
44.84	57.13	61.85		31.55
59.46	36.35	29.83		16.3
64.85	56.48	36.84		15.22
63.53	69.58	30.45		18.26
43.06	38.29	14.06		15.33
60.15	45.91	22.35		11.88
43	37.26	46.39		26.19
68.54	30.66	31.88		35.74
41.93	42.27	30.76		17.72
49.49	30.98	31.17		19.61
33.46	49.29	45.66		9.17
46.02	38.99	31.42		25.23
24.52	39.1			30.29
31.76	25.22			25.98
43.68	52.5			29.23
62.17	61.26			19.71
39.31	37.84
28.62	68.06
	41.82

## Sheet: ROS in MII oocytes
Percenatge of MII oocytes exhibiting high, moderate and low ROS (%)						ROS intensity in MII oocytes
		High	Moderate	Low
	control	6.75676	13.5135	79.72		Control	VC	JQ1 25µM	JQ1 50µM	JQ1 100µM
	VC	19.697	28.7879	51.5152		28.97	21.03	23.02	17.73	51.59		ROS intensity in MII oocytes
	JQ1 25 µM	4.83871	20.9677	74.1935		30.13	28.69	30.63	50.38	48.91			Control	VC	JQ1 25µM	JQ1 50µM	JQ1 100µM
	JQ1 50 µM	28.9474	57.8947	13.1579		29.23	32.02	33.03	50.23	98.45		Mean	18.76	30.22	25.34	30.89	32.68
	JQ1 100 µM	7.5	62.5	30		14.84	31.6	38.62	76.23	13.43		SE	1.874	2.435	3.099	3.049	3.792
						16.69	28.7	47.55	93.68	14.65
						33.24	43.36	37.06	60.84	18.81
						25.48	28.1	35.21	49.08	19.14
						22.38	39.22	37.21	20.27	19.91
						27.01	37.01	32.05	31.59	18.53
						15.55	39.77	67.92	15.73	11.53
						38.16	40.99	68.89	19.64	21.83
						27.7	52.96	19.15	12.9	13.53
						37.7	32.8	25.15	12.14	18.57
						9.15	38.24	20.1	44.72	13.23
						10.54	28.41	7.1	14.73	14.7
						9.41	10.01	7.33	15.07	16.09
						10.56	11.74	9.67	15.91	33.66
						10.16	13.95	16.76	22.05	60.63
						11.56	8.68	8.05	16.48	16.06
						11.13	11.88	9.72	16.06	17.33
						8.11	14.98	7.45	17.59	10.9
						9.83	10.39	8.95	33.48	20.63
						9.54	29.09	7.36	29.54	33.85
						10.13	44.82	8.66	39.65	46.56
						7.43	16.49	5.82	40.51	62.47
						8.54	18.56	8.69	18.61	51.64
						6.62	42.13	6.99	18.92	42.56
						7.33	54.77	7.37	28.05	24.24
						10.26	52.61	7	27.09	15.54
						18.07	36.13	31.28	36.8	47.59
						22.85	37.84	34.7	40.17	58.06
						17.81		69.73	22.27	49.47
						14.29		41.05	25.59	74.28
						42.9		24.31	22.4
						43.23		22.58	28.63
								46.16	27.1

## Sheet: NAC maturation rate
	Maturation rate (%)						symmetric division (%)
Trail	Control	NAC	JQ1	NAC+JQ1		Trail	Control	NAC	JQ1	NAC+JQ1
1	34.54	33.92	14.94	35.18		1	0	0	12.64	0
2	51.92	43.39	16.25	24.24		2	0	0	16.25	10.6
	Maturation rate (%)							symmetric division (%)
	Control	NAC	JQ1	NAC+JQ1					Control	NAC	JQ1	NAC+JQ1
Mean	43.23	38.66	15.6	29.71				Mean	0	0	14.45	5.3
SE	8.69	4.735	0.655	5.47				SE	0	0	1.805	5.3

[truncated: 7 more sheets: ROS in the presence of NAC, mTOR intensity, OCC number and oocyte quality, ROS intensity in MII oocytes, GRP 78 in MII oocytes, gamma h2ax in cumulus cells, Estradiol level in mice]
